# Supplementary material for: Marginal fit of 3-unit implant-supported fixed partial dentures: Influence of pattern fabrication method and repeated porcelain firings
Source: PLoS One. 2024 Apr 16;19(4):e0301799. doi: 10.1371/journal.pone.0301799 (PMC11020902; doi:10.1371/journal.pone.0301799)
Supplement: S1 Table — (XLSX) [file pone.0301799.s001.xlsx]

## Sheet: Sheet1
sample	methods	before veneering	after 3rd firing	after 5th firing	after 7th firing
1	conventional	105.115	161.639	86.0008	117.739
2		107.275	104.645	104.003	121.102
3		110.28	113.459	106.081	92.9584
4		112.78	108.045	91.8737	77.9586
5		112.485	79.1174	104.231	95.4645
6		114.745	91.723	95.6869	98.9726
7		97.49	112.753	116.915	97.9709
8		106.765	96.9383	109.066	98.8127
9		93.82	108.003	110.177	116.099
10		97.98	127.703	103.351	101.693
11	milling	70.315	146.326	104.185	88.8782
12		72.845	83.6632	80.2204	86.6052
13		74.035	133.944	88.8784	99.4358
14		79.65	141.215	87.3809	78.7971
15		69.88	115.109	91.5705	106.838
16		83.25	103.13	104.777	113.819
17		77.5	123.205	114.726	102.144
18		81.6	94.0082	92.3121	81.5857
19		81.01	96.3478	110.623	94.5984
20		83.42	115.872	95.2175	94.4172
21	3D printing	58.51	67.667	65.6157	67.8034
22		64.97	74.5281	67.0811	66.4698
23		63.285	90.9094	78.1795	85.371
24		63.605	67.0838	81.0781	79.4897
25		61.11	74.6833	67.2553	75.0788
26		57.91	69.0832	75.534	81.3402
27		58.52	76.3285	83.5203	73.4789
28		59.55	63.3976	65.5598	80.3224
29		55.255	74.962	72.69	74.1153
30		62.35	70.777	72.7745	76.8877
